# Supplementary material for: Identification, Characterization and Expression Profiling of Stress-Related Genes in Easter Lily (Lilium formolongi)
Source: Genes (Basel). 2017 Jun 27;8(7):172. doi: 10.3390/genes8070172 (PMC5541305; doi:10.3390/genes8070172)
Supplement: Supplementary file 1 [file genes-08-00172-s001.zip]

Archive with 2 entries (2 files):
- supplementary/Supplementary figure.docx
- supplementary/Supplementary tables.docx
